# Supplementary material for: Integrative analyses identify modulators of response to neoadjuvant aromatase inhibitors in patients with early breast cancer
Source: Breast Cancer Res. 2015 Mar 11;17(1):35. doi: 10.1186/s13058-015-0532-0 (PMC4406016; doi:10.1186/s13058-015-0532-0)
Supplement: Supplementary file 1 — Overview of study design with patient numbers for each analysis used to derive the list of genes for functional validation. [file 13058_2015_532_MOESM1_ESM.zip]

Archive with 1 entries (1 files):
- 13058_2015_532_MOESM1_ESM.eps
